# Supplementary material for: Immune Transcriptome of Cells Infected with Enterovirus Strains Obtained from Cases of Autoimmune Thyroid Disease
Source: Microorganisms. 2021 Apr 19;9(4):876. doi: 10.3390/microorganisms9040876 (PMC8073039; doi:10.3390/microorganisms9040876)
Supplement: Supplementary file 1 [file microorganisms-09-00876-s001.zip]

Archive with 1 entries (1 files):
- Poma_AM_Supplementary_Materials.xlsx
