# Supplementary material for: Immune Transcriptome of Cells Infected with Enterovirus Strains Obtained from Cases of Autoimmune Thyroid Disease
Source: Microorganisms. 2021 Apr 19;9(4):876. doi: 10.3390/microorganisms9040876 (PMC8073039; doi:10.3390/microorganisms9040876)
Supplement: Supplementary file 1 [file microorganisms-09-00876-s001.zip › Poma_AM_Supplementary_Materials.xlsx]

## Sheet: Supplementary_Table_S1
Table S1. List of consumables, chemicals, cell lines, viruses, culture media, antibodies, reagents for molecular biology, commercial kits, instruments, applications and software.
Description	Purchased from
Blood test tubes
Vacutainer K2EDTA tube, Vacutainer K2EDTA Plasma Preparation tube	BD (Milano, Italy)
Plasticware
Flasks (T-25; T-75); 12-well and 6-well multiplates; cell scrapers; pipettes	Thermo Fisher Scientific-Corning (Monza, Italy)
Millicell EZ 4-well glass slides; Millex® filter units PVDF pore size 220 nm, 100 nm	Merck-Millipore (Vimodrone, Italy)
Cell culture and virus strains
Cell lines AV3, RD, 1.1B4, VC3, HEK293	European Collection of Authenticated Cell Cultures (ECACC, Salisbury, UK)
Cell line LLC-MK2; Coxsackievirus types B1-B6	American Type Culture Collection (ATCC, Manassas, VA)
Fetal bovine serum (FBS); DME/F12 medium with Hepes; L-Glutamine; Pyruvate; Penicillin-Streptomycin; Hank's balanced salt solution (HBSS); Dulbecco Phosphate-buffered saline (DPBS); Trypsin-EDTA	LifeTechnologies-Gibco (Monza, Italy)
Histopaque cell separation medium (density 1.077 and 1.119 g/ml); Bovine serum albumin (BSA); Collagenase type IV; Dispase-I	Sigma-Aldrich (Milano, Italy)
PANTA antibiotic mixture (Polymyxin B; Amphotericin B; Nalidixic Acid; Trimethoprin; Azlocillin)	BD (Milano, Italy)
MycoAlert Plus Mycoplasma Detection Kit; Accutase (cell detachment enzymes)	Euroclone-Lonza (Pero, Italy)
Live/Dead™ Viability/Cytotoxicity Kit for mammalian cells	Thermo Fisher Scientific-Invitrogen (Monza, Italy)
Molecular biology
GoTaq DNA hot start DNA polymerase and master mix; DNA molecular weight markers; Tris-Acetate EDTA buffer (TAE); Agarose; High-resolution agarose	Promega Italia (Milano, Italy)
Reagents and disposables for the m2000sp automated instrument; DNA and RNA preparation kits; reagent vessels; deep well plates; disposable tips	Abbott Molecular (Rome, Italy)
Custom oligonucleotide primers; Water (PCR-grade); Tris-EDTA buffer pH 8.0 (TE); low-EDTA (0.1 mM) TE buffer pH 8.0; Elution (10 mM Tris-Cl) buffer EB pH 8.5	Sigma-Aldrich (Milano, Italy)
Superscript III and Superscript IV reverse transcriptase with VILO master mix [containing ribonuclease inhibitor, helper and stabilizer proteins, random hexamer primers OR mixture of random hexamer primers plus oligo (dT)18; dNTPs; MgCl2]; Platinum Taq hot start DNA polymerase and PCR Master Mix; Platinum GC Enhancer	Thermo Fisher Scientific-Invitrogen (Monza, Italy)
Brilliant II SYBR QPCR Master Mix with ROX passive reference dye	Agilent Technologies (Cernusco sul Naviglio, Italy)
GelRed stain	DBA Italia-Biotium (Segrate, Italy)
FlashGel - DNA electrophoresis screening system	Euroclone-Lonza (Pero, Italy)
BigDye Terminator V1.1 Cycle Sequencing Kit; Centri-Spin purification columns	Thermo Fisher Scientific-AppliedBiosystems (Monza, Italy)
LabChip GX Touch 24 Nucleic Acid Analyzer; HT DNA HS Reagents kit dual protocol; Hardshell PCR plate-96 blue	Perkin Elmer Italia (Milano, Italy)
Xpose spectophotometer	Trinean (Gentbrugge, Belgium)
Chemicals (molecular biology grade)
Ethanol; Isopropanol; Dimethyl sulfoxide (DMSO); N,N-Dimethylformamide; Acetone; Paraformaldehyde 16% ampules (PFA); Evans Blue; Triton X100; Tween-20; Na-Azide	Sigma-Aldrich (Milano, Italy)
Antibodies to enteroviruses; indirect immunofluorescence
Mouse monoclonal antibodies (MAbs): 9D5 (panenterovirus directed to the VP1 capsid protein); Coxsackie A9; Coxsackie A24 (cross reacting with Echovirus 34); Coxsackie B Blend; Coxsackie B1; Coxsackie B2; Coxsackie B3; Coxsackie B4; Coxsackie B5; Coxsackie B6; Echovirus Blend 4, 6, 9, 11, 30, 34 (cross reacting with Coxsackie A24); Echovirus 4; Echovirus 6; Echovirus 9; Echovirus 11; Echovirus 30;…	Merck-Millipore (Vimodrone, Italy)
Mouse MAb 5D-8.1 (panenterovirus directed to the VP1 capsid protein)	Dako (Milano, Italy)
Mouse MAb 6-E9/2 Magic (panenterovirus directed to the VP1 capsid protein)	Creative Diagnostics (Shirley, NY)
Mouse MAbs 3D-02 and 3D-05 (panenterovirus directed to the 3Dpol enzyme)	Our own laboratory
Alexa Fluor 488 goat anti-mouse IgG; FITC goat anti-rabbit IgG; FITC rabbit anti-goat IgG; ProLong antifade; Evans Blue; DAPI	Thermo Fisher Scientific (Monza, Italy)
Immunofluorescence microscopy
Nikon E80i microscope with 20x and 40x IF objectives	Nikon (Firenze, Italy)
Software for virus sequences, statistics, analysis of transcripts
https://www.ncbi.nlm.nih.gov/labs/virus/vssi/#/	NCBI Virus: viral sequence data from RefSeq, GenBank and other NCBI repositories
http://rvdb.dbi.udel.edu	Reference Viral Database (RVDB)
https://www.viprbrc.org/brc/home.spg?decorator=vipr	Virus Pathogen Resource, J. Craig Venter Institute
viralzone.expasy.org/	SIB Swiss Institute of Bioinformatics
GraphPad Prism 8 (statistics and graphs)	GraphPad Software, La Jolla, CA
nSolver Analysis Software version 4.0	nanoString Technologies (Seattle, WA, USA)
R version 4.0.2, last accessed December 2020	https://cran.r-project.org/
pathview version 1.24.0	https://bioconductor.org/packages/pathview/
org.Hs.eg.db version 3.8.2	https://bioconductor.org/packages/org.Hs.eg.db/
AnnotationDbi version 1.46.1	https://bioconductor.org/packages/AnnotationDbi/
IRanges version 2.18.3	https://bioconductor.org/packages/IRanges/
Biobase version 2.44.0	https://bioconductor.org/packages/Biobase/
BiocGenerics version 0.30.0	https://bioconductor.org/packages/BiocGenerics/
heatmap3 version 1.1.7	https://CRAN.R-project.org/package=heatmap3
GO.db version 3.10.0	https://bioconductor.org/packages/GO.db/
limma version 3.40.6	https://bioconductor.org/packages/limma/
gage version 2.34.0	https://bioconductor.org/packages/gage/
ggplot2 version 3.3.0	https://CRAN.R-project.org/package=ggplot2

## Sheet: Supplementary_Table_S2
Gene	logFC	AveExpr	t	P.Value	adj.P.Val	B
NFKBIZ	-1.1625	8.64875	-12.444	3.43e-07	8.27e-05	7.3046
MCL1	-0.7275	12.5162	-8.9415	6.29e-06	0.000385786	4.31197
SOCS3	-0.8825	8.74625	-8.47224	9.96e-06	0.000385786	3.83153
CEBPB	-0.8875	12.2212	-8.47103	9.97e-06	0.000385786	3.83026
CD164	0.6325	11.1487	8.43398	1.03e-05	0.000385786	3.79137
CXCL2	-1.14	9.2375	-8.42762	1.04e-05	0.000385786	3.78468
ITGA2B	-0.5875	7.37625	-8.35496	1.12e-05	0.000385786	3.70794
FKBP5	0.5325	10.5463	6.77518	6.3e-05	0.00189788	1.8916
PDGFB	-0.5775	7.04125	-6.4866	8.9e-05	0.00205585	1.52661
IKBKB	-0.535	9.18	-6.48646	8.91e-05	0.00205585	1.52643
IRF1	-0.7425	7.57125	-6.36072	0.000103879	0.00205585	1.36393
IL2RB	-0.485	6.3075	-6.30605	0.000111143	0.00205585	1.2926
TNFRSF13C	-0.725	9.4675	-6.24683	0.000119634	0.00205585	1.21489
EGR1	-1.255	10.165	-6.18268	0.000129634	0.00205585	1.13016
NOTCH1	-0.49	8.9025	-6.16966	0.000131771	0.00205585	1.1129
BCL2L11	-0.615	8.805	-6.14173	0.000136488	0.00205585	1.07578
CFI	-0.5325	9.47125	-5.99111	0.00016528	0.00234308	0.873757
BCL6	-0.69	9.685	-5.87783	0.00019125	0.00256063	0.719731
ATG5	0.3725	10.1237	5.79401	0.000213297	0.0027055	0.6046
NFKB2	-0.405	11.0125	-5.6807	0.000247573	0.00298326	0.44737
ABL1	-0.3575	10.3938	-5.62928	0.000265049	0.00298514	0.375417
LIF	-0.625	8.185	-5.60845	0.000272503	0.00298514	0.346164
NFIL3	-0.3775	9.76125	-5.5237	0.000305242	0.00319841	0.226504
CXCR4	-0.39	12.6975	-5.34836	0.000387241	0.00373445	-0.0243418
EGR2	-0.955	6.3175	-5.34807	0.000387391	0.00373445	-0.0247503
NFKB1	0.3875	7.63375	5.31605	0.000404789	0.00375208	-0.0710438
TRAF5	-0.625	8.9425	-5.10534	0.000542414	0.00484155	-0.379288
TGFB1	-0.365	10.395	-4.9907	0.000637745	0.00548534	-0.549665
MALT1	0.28	10.6825	4.96652	0.000660061	0.00548534	-0.585843
TYK2	-0.4125	9.63375	-4.90486	0.00072084	0.00579074	-0.678468
IL1B	-0.34	6.985	-4.78139	0.000861303	0.00669594	-0.865548
B2M	-0.295	16.805	-4.67655	0.00100359	0.00709496	-1.02607
CD46	-0.375	12.805	-4.67506	0.00100579	0.00709496	-1.02836
FAS	-0.3225	7.20375	-4.66401	0.00102223	0.00709496	-1.04537
IFITM1	-0.44	13.1775	-4.65859	0.00103039	0.00709496	-1.05372
NOD1	-0.325	9.0325	-4.63115	0.00107281	0.00718188	-1.09604
STAT5B	-0.3925	10.7238	-4.58579	0.00114709	0.00720145	-1.16625
CUL9	-0.4525	9.01125	-4.58411	0.00114995	0.00720145	-1.16886
CASP3	0.2875	9.42875	4.5751	0.00116538	0.00720145	-1.18284
STAT2	-0.49	9.2075	-4.53986	0.00122792	0.00732306	-1.23763
PSMB5	0.4675	11.7912	4.53011	0.00124583	0.00732306	-1.2528
BCL3	-0.3975	10.0188	-4.47672	0.00134906	0.00774102	-1.3362
RUNX1	-0.3725	8.31375	-4.45251	0.00139882	0.00783074	-1.37413
GPI	-0.285	13.9375	-4.43796	0.00142968	0.00783074	-1.39697
ETS1	0.37	8.9	4.3619	0.00160313	0.00858567	-1.51679
PML	-0.3275	9.01625	-4.28936	0.00178952	0.00937554	-1.63177
IRAK1	-0.2575	10.3613	-4.25684	0.00188039	0.00964202	-1.68351
PPARG	0.4175	7.89625	4.20012	0.00205086	0.010297	-1.77412
STAT1	0.6625	8.49625	4.13377	0.00227125	0.0111708	-1.88058
CD44	-0.245	12.71	-4.09541	0.00240995	0.011616	-1.94237
MAP4K2	-0.2575	9.07125	-4.06262	0.00253562	0.0117618	-1.99532
ITGA6	0.6175	9.45125	4.06207	0.00253781	0.0117618	-1.99622
C4A/B	-0.7875	9.33125	-4.04756	0.00259567	0.0118029	-2.01969
IL6ST	0.2125	10.6613	3.99309	0.00282559	0.0126105	-2.10802
TAPBP	-0.2775	11.5787	-3.97186	0.00292093	0.012799	-2.14253
TRAF2	-0.295	11.1	-3.8589	0.0034885	0.0149074	-2.32698
CD276	-0.2475	11.6988	-3.85217	0.00352581	0.0149074	-2.33802
TRAF4	-0.2475	10.9787	-3.73038	0.00427805	0.0174718	-2.53841
CCND3	0.245	9.85	3.7246	0.00431773	0.0174718	-2.54796
TGFBR2	0.25	7.7675	3.71996	0.00434982	0.0174718	-2.55563
HLA-C	-0.3725	11.8663	-3.69556	0.00452278	0.0178687	-2.59596
RAF1	0.2775	9.91875	3.68478	0.00460144	0.0178863	-2.61379
IKBKG	-0.265	8.925	-3.63414	0.00499084	0.0188475	-2.69772
BST2	0.345	10.63	3.62503	0.00506442	0.0188475	-2.71283
ICAM3	0.2275	8.53625	3.62271	0.00508335	0.0188475	-2.71668
HFE	0.3075	7.57625	3.60568	0.00522465	0.0190779	-2.74498
LTB4R	-0.2825	7.63625	-3.53894	0.00581884	0.0209305	-2.85604
JAK1	0.425	11.1975	3.50506	0.00614713	0.0216835	-2.91255
TRAF6	-0.2225	8.36625	-3.49897	0.00620813	0.0216835	-2.92272
PTPN6	-0.485	7.7825	-3.43563	0.0068814	0.0236917	-3.02858
HLA-DMA	-0.2675	7.20375	-3.41516	0.00711483	0.0241503	-3.06284
IL20	-0.3725	5.58375	-3.38656	0.00745498	0.0249535	-3.11077
C1S	-0.27	10.585	-3.33278	0.0081408	0.0268758	-3.20097
CFB	-0.6	11.2425	-3.27447	0.00895872	0.0291764	-3.29894
TGFBI	-0.4	12.06	-3.22408	0.00973393	0.0309653	-3.3837
ITGA5	-0.3225	12.0062	-3.22215	0.00976499	0.0309653	-3.38695
IFI16	-0.33	9.51	-3.19122	0.0102763	0.0321636	-3.43901
IL18	0.3075	9.60125	3.17584	0.0105408	0.0324121	-3.4649
IGF2R	-0.24	10.5075	-3.17105	0.0106247	0.0324121	-3.47298
ICAM5	-0.285	7.86	-3.16073	0.0108075	0.0325575	-3.49035
IFNGR1	0.185	10.17	3.139	0.0112032	0.0333331	-3.52695
JAK2	-0.3225	9.00875	-3.0819	0.0123158	0.0361964	-3.62318
ILF3	-0.1975	12.9612	-3.0526	0.0129301	0.037544	-3.67256
LTBR	-0.2125	12.1762	-3.0448	0.0130989	0.0375813	-3.68571
C3	-0.2775	10.0887	-3.02391	0.0135621	0.0384526	-3.72093
LTB4R2	-0.4275	8.30375	-3.01647	0.0137309	0.0384785	-3.73345
RELA	0.4625	8.39875	2.9904	0.0143403	0.0397243	-3.7774
TOLLIP	-0.2625	8.11875	-2.97628	0.0146818	0.0402081	-3.8012
CFD	-0.235	9.22	-2.9442	0.0154886	0.041941	-3.85523
IFI35	0.3	6.98	2.92865	0.0158959	0.0425656	-3.88142
ITGB1	0.2	14.54	2.8984	0.0167197	0.0437807	-3.93235
IL11RA	-0.3775	6.04125	-2.89278	0.0168776	0.0437807	-3.94182
C1R	-0.4175	8.98375	-2.89217	0.0168946	0.0437807	-3.94284
ICAM1	-0.185	10.625	-2.82625	0.0188644	0.0483651	-4.05371
CCL2	0.2325	7.02625	2.811	0.0193522	0.0486257	-4.07933
IL4R	-0.3275	9.09125	-2.81046	0.0193696	0.0486257	-4.08023
ICOSLG	-0.2225	8.81875	-2.79774	0.0197869	0.0491614	-4.10161
TAP2	-0.1725	9.91625	-2.76918	0.0207568	0.0505902	-4.14954
VTN	-0.295	9.4	-2.76846	0.0207819	0.0505902	-4.15075
PDCD2	0.2225	8.74625	2.7556	0.0212347	0.0511757	-4.17231
ITGAE	0.4475	8.95125	2.74534	0.0216029	0.0515476	-4.1895
IL6	-0.5025	7.11375	-2.73035	0.022153	0.0523105	-4.21463
TNFRSF10C	-0.34	6.5325	-2.72489	0.0223567	0.0523105	-4.22377
TMEM173	-0.1925	9.30125	-2.69904	0.0233476	0.0541035	-4.26704
IFNAR1	0.375	6.33	2.61912	0.0266984	0.0612792	-4.40045
STAT6	-0.245	9.385	-2.49298	0.0329928	0.075012	-4.60971
PTGER4	-0.2825	6.83625	-2.44333	0.0358573	0.0805666	-4.69152
IFNAR2	0.15	10.83	2.43923	0.0361045	0.0805666	-4.69826
MAPK11	-0.1875	8.76625	-2.42098	0.0372253	0.0823055	-4.72822
IRAK4	0.2	7.5325	2.38814	0.0393303	0.0861692	-4.78202
SRC	-0.2675	8.25125	-2.37721	0.0400566	0.0869696	-4.79989
C2	-0.3725	6.44125	-2.3115	0.0447081	0.0962023	-4.90685
MUC1	-0.3275	8.95875	-2.29973	0.0455954	0.0972261	-4.92592
BCL10	-0.125	10.91	-2.29456	0.0459908	0.0972261	-4.93429
DUSP4	-0.2725	9.60875	-2.27829	0.0472571	0.0984095	-4.96061
SLC2A1	0.49	8.6075	2.27689	0.0473672	0.0984095	-4.96287
CASP8	-0.18	9.71	-2.26028	0.0486974	0.100308	-4.98966
PRDM1	-0.4075	5.79625	-2.24528	0.0499298	0.101975	-5.0138
XBP1	-0.1325	11.8488	-2.20797	0.053129	0.107597	-5.07366
PLAUR	-0.235	9.4	-2.19623	0.0541759	0.108803	-5.09243
PSMC2	-0.1475	11.6687	-2.11919	0.0615588	0.122609	-5.21476
CD3EAP	0.1725	8.97125	2.09285	0.0642983	0.126477	-5.25624
CD9	-0.1325	12.0638	-2.09048	0.0645506	0.126477	-5.25997
BCL2	-0.1725	7.80375	-2.06657	0.0671471	0.130504	-5.29743
PECAM1	-0.2525	6.74625	-2.03913	0.0702514	0.135445	-5.34023
HLA-B	-0.155	12.5775	-2.02802	0.0715467	0.136847	-5.3575
PTPN2	0.145	9.055	2.01256	0.0733862	0.13926	-5.38146
CD99	-0.1125	13.0312	-2.00505	0.0742961	0.139886	-5.39308
SMAD3	-0.125	11.1875	-1.99819	0.0751369	0.140372	-5.40367
TRAF1	-0.295	5.4	-1.9768	0.0778169	0.144052	-5.43662
TICAM1	-0.1775	8.67375	-1.96837	0.0788973	0.144052	-5.44956
IL1RAP	-0.1675	8.64625	-1.96835	0.0788997	0.144052	-5.44959
HRAS	0.135	8.095	1.93986	0.0826576	0.149778	-5.49316
HLA-A	-0.165	13.2075	-1.85811	0.094396	0.169772	-5.61664
RELB	0.175	6.9825	1.84876	0.0958329	0.171066	-5.6306
CD82	0.155	6.2075	1.84424	0.096535	0.171066	-5.63734
IL6R	-0.205	5.95	-1.83879	0.0973878	0.171156	-5.64545
TIRAP	-0.2075	6.70125	-1.83487	0.0980065	0.171156	-5.65129
MX1	-0.16	5.33	-1.79521	0.104464	0.181121	-5.70994
TNFSF10	0.185	6.0925	1.76611	0.109451	0.188028	-5.75259
BCAP31	-0.0925	11.2263	-1.76294	0.110008	0.188028	-5.75722
SKI	-0.105	9.95	-1.7424	0.113675	0.191492	-5.78707
TAP1	0.125	9.6975	1.74072	0.11398	0.191492	-5.78951
C14orf166	0.115	12.3875	1.73826	0.114428	0.191492	-5.79307
NFATC3	-0.165	11.1375	-1.73396	0.115213	0.191492	-5.79928
MR1	0.235	5.875	1.71231	0.119249	0.196843	-5.83049
FADD	0.29	5.8325	1.6128	0.139497	0.2287	-5.97116
KLRAP1	-0.1725	6.79125	-1.5625	0.150864	0.245663	-6.04046
CISH	-0.1625	5.93125	-1.50582	0.164647	0.266308	-6.11699
CD59	0.0925	12.6237	1.49511	0.167373	0.267186	-6.13126
PTK2	-0.1	12.1475	-1.49497	0.167407	0.267186	-6.13143
NFATC1	-0.1075	7.32625	-1.47771	0.171884	0.272527	-6.1543
CD24	0.0975	12.2562	1.43723	0.182791	0.287926	-6.20726
APP	-0.0925	12.7788	-1.38756	0.196984	0.308267	-6.27094
TNFSF12	-0.135	5.8625	-1.38219	0.198572	0.308748	-6.27773
ATG7	-0.105	9.5525	-1.36644	0.203296	0.314066	-6.29756
C1QBP	0.09	14.085	1.34036	0.21133	0.322747	-6.33007
CCRL2	-0.1175	6.86125	-1.33952	0.211593	0.322747	-6.33111
UBE2L3	-0.0725	10.1237	-1.30643	0.222175	0.336756	-6.37171
LGALS3	0.075	11.87	1.23564	0.246302	0.370992	-6.45619
CRADD	0.09	7.265	1.19995	0.259253	0.387362	-6.49749
MAPK1	-0.075	11.52	-1.1969	0.260385	0.387362	-6.50098
PRKCD	-0.0725	9.16125	-1.15526	0.276238	0.407105	-6.54795
CHUK	-0.12	10.3175	-1.15322	0.277034	0.407105	-6.55022
TNFAIP3	0.09	7.9175	1.1076	0.295315	0.430075	-6.60017
ATG12	-0.105	6.5925	-1.10536	0.296234	0.430075	-6.60258
IFIH1	-0.19	5.475	-1.09169	0.301906	0.435684	-6.61722
TGFBR1	0.095	12.14	1.0675	0.312144	0.446686	-6.64278
PSMB9	0.0675	10.8663	1.06496	0.313236	0.446686	-6.64544
IL13RA1	-0.0675	10.5913	-1.04003	0.324096	0.459453	-6.67127
MAPK14	-0.07	10.99	-1.01782	0.334004	0.470731	-6.69386
ABCB1	0.1275	8.13125	0.966475	0.357787	0.501318	-6.74459
TBK1	-0.0975	9.32125	-0.958391	0.361642	0.50379	-6.75238
ATM	-0.1225	5.68875	-0.942809	0.369158	0.511304	-6.76725
RORC	-0.1475	7.01125	-0.929934	0.375452	0.517051	-6.77938
BATF3	-0.1125	5.84875	-0.915309	0.382696	0.524032	-6.79299
IL1A	-0.13	5.945	-0.901212	0.389771	0.527875	-6.80594
CTSC	-0.0475	13.2088	-0.900991	0.389883	0.527875	-6.80614
IKBKE	-0.1075	7.90875	-0.894828	0.393006	0.528045	-6.81175
PSMD7	0.0575	13.4612	0.892107	0.394391	0.528045	-6.81421
IKBKAP	-0.055	10.3025	-0.876847	0.402219	0.535551	-6.82792
IL15	0.12	5.8375	0.872422	0.404508	0.53564	-6.83186
CD97	-0.085	9.69	-0.855171	0.413523	0.544585	-6.84704
IL1R1	-0.1425	5.48625	-0.850595	0.415937	0.544787	-6.85103
PSMB7	0.0425	13.0762	0.778598	0.455189	0.592976	-6.91128
CTNNB1	-0.0425	13.0938	-0.767813	0.461273	0.597671	-6.91991
CASP2	-0.0525	10.8063	-0.749011	0.472005	0.60556	-6.93469
AHR	0.055	9.59	0.748347	0.472387	0.60556	-6.9352
CD22	-0.105	5.4975	-0.699522	0.50101	0.638853	-6.97203
CXCL1	-0.2475	6.04375	-0.693307	0.504729	0.640209	-6.97656
PSMB10	0.0575	7.88875	0.686783	0.50865	0.641805	-6.98127
HLA-DOB	-0.1125	7.28375	-0.674377	0.51616	0.647889	-6.99012
CD83	0.0825	7.68125	0.660377	0.524714	0.653305	-6.99993
STAT5A	-0.07	8.7475	-0.658451	0.525897	0.653305	-7.00127
BST1	0.0375	5.26875	0.648574	0.531991	0.657486	-7.00806
NFATC2	0.075	5.4525	0.618761	0.550634	0.677055	-7.02799
CD19	-0.06	7.2325	-0.609529	0.556483	0.680699	-7.03398
PLAU	-0.0575	6.73625	-0.605185	0.559247	0.680699	-7.03677
CD70	-0.055	11.8825	-0.594838	0.565862	0.68529	-7.04335
NFKBIA	0.04	10.29	0.580968	0.574797	0.689679	-7.052
C5	0.0725	5.42625	0.580331	0.575209	0.689679	-7.05239
CD58	0.0375	10.2662	0.550266	0.594849	0.709696	-7.07047
TNFRSF8	0.05	5.425	0.519287	0.615453	0.730661	-7.08816
NT5E	0.0525	8.21125	0.50475	0.625246	0.738648	-7.09612
MIF	-0.0325	14.6188	-0.500129	0.628375	0.738724	-7.09861
SERPING1	-0.1	6.77	-0.492565	0.633514	0.74115	-7.10263
TNFSF4	0.025	5.265	0.461376	0.654921	0.762492	-7.1186
FYN	-0.0275	12.1512	-0.440567	0.669391	0.775592	-7.12871
CD81	-0.0225	13.1337	-0.41003	0.690885	0.796667	-7.14272
FN1	-0.055	5.36	-0.402106	0.696512	0.79933	-7.1462
STAT3	0.0225	11.6512	0.394145	0.702184	0.80202	-7.14963
MAPKAPK2	-0.025	9.3075	-0.378795	0.713176	0.810733	-7.15605
TNFRSF11A	-0.0325	8.09875	-0.371395	0.718499	0.81295	-7.15906
IRF3	-0.03	6.865	-0.352124	0.732438	0.824848	-7.16662
IL1R2	0.0475	5.37625	0.34537	0.737348	0.826516	-7.16918
IL7R	0.0175	5.25875	0.3401	0.741188	0.826973	-7.17114
BAX	-0.02	11.2575	-0.325344	0.751979	0.835147	-7.17647
TLR3	-0.05	6.055	-0.303385	0.768142	0.84875	-7.18399
NOTCH2	0.0175	12.2637	0.299153	0.771271	0.84875	-7.18538
PSMB8	-0.0275	7.13625	-0.272262	0.791251	0.86678	-7.19375
LITAF	0.015	11.1575	0.247571	0.80974	0.883019	-7.20076
MBP	-0.0225	7.56875	-0.238276	0.816732	0.886633	-7.20323
CD80	-0.0275	5.43125	-0.194323	0.850019	0.918631	-7.21363
CDKN1A	0.0175	8.69625	0.182178	0.859275	0.924488	-7.21614
IRAK2	0.025	5.4	0.173629	0.865804	0.927372	-7.2178
ATG10	0.0125	7.66625	0.156397	0.878997	0.937337	-7.22092
CD55	-0.0225	6.10625	-0.150983	0.88315	0.937617	-7.22183
ADA	-0.01	10.11	-0.129504	0.899662	0.948693	-7.22514
IL32	-0.0225	16.4937	-0.127176	0.901455	0.948693	-7.22547
TLR4	-0.0125	5.39625	-0.116042	0.910037	0.949793	-7.22695
KIR_Activating_Subgroup_1	0.0175	5.47125	0.115595	0.910383	0.949793	-7.22701
TRAF3	-0.01	9.3625	-0.106828	0.91715	0.952729	-7.22808
TFRC	0.0075	12.9962	0.101492	0.921272	0.952903	-7.22869
ZEB1	0.0075	8.58125	0.072568	0.943656	0.971076	-7.23146
ATG16L1	-0.005	9.6375	-0.0683826	0.9469	0.971076	-7.23178
SMAD5	0.005	9.805	0.0608572	0.952735	0.97292	-7.23232
PDGFRB	0.005	7.67	0.0507389	0.960585	0.974373	-7.23294
LAG3	-0.005	5.3575	-0.0387596	0.969885	0.974373	-7.23353
JAK3	-0.005	6.6475	-0.0386862	0.969942	0.974373	-7.23353
TP53	0.0025	11.8837	0.0381867	0.97033	0.974373	-7.23355
MAP4K4	7.07e-16	10.83	9.6e-15	1	1	-7.23435
